# Supplementary material for: Epigenetic silencing by the SMC5/6 complex mediates HIV-1 latency
Source: Nat Microbiol. 2022 Nov 14;7(12):2101–13. doi: 10.1038/s41564-022-01264-z (PMC9712108; doi:10.1038/s41564-022-01264-z)
Supplement: Source Data Fig. 1 — Statistical source data. [file 41564_2022_1264_MOESM3_ESM.xlsx]

## Sheet: Fig 1E
dpi	Cas 9 WT			ΔSMC5 WT			ΔSLF2 WT			Cas 9 IN-			ΔSMC5 IN-			ΔSLF2 IN-
	R1	R2	R3	R1	R2	R3	R1	R2	R3	R1	R2	R3	R1	R2	R3	R1	R2	R3
0	10	10	10	10	10	10	10	10	10	10	10	10	10	10	10	10	10	10
2	23.4467	23.4	19.98	19.9099	17.82	19.26	20.5894	17.1	19.98	19.9288	22.5	23.04	21.78	22.5	21.06	20.9029	21.6	21.78
3	20.0322	21.5385	19.322	17.5482	17.4996	16.2121	17.5863	16.9474	17.9541	26.0903	26.144	24.1062	21.7257	23.22	20.2315	20.839	22.3167	22.8408
5	8.83013	8.19354	7.33996	6.77539	5.72419	7.02345	6.74141	6.74632	6.53668	39.6236	39.0169	37.3713	29.4093	28.576	30.2425	33.8026	31.6769	31.706
7	0.780451	0.722415	0.718683	0.370438	0.35799	0.357428	0.380578	0.356874	0.358967	58.58	73.5096	43.702	23.312	21.9587	24.6654	26.3989	23.0077	23.7972
10													11.7055	9.50451	13.9065	11.4346	10.2703	11.5211
12													6.65905	6.97806	6.34003	6.38144	7.50449	6.71562
14													2.26713	2.05496	2.4793	2.77137	2.67832	3.23885
16													0	0	0	0	0	0

## Sheet: Fig 1F
dpi	Cas 9 WT			ΔSMC5 WT			ΔSLF2 WT			Cas 9 IN-			ΔSMC5 IN-			ΔSLF2 IN-
	R1	R2	R3	R1	R2	R3	R1	R2	R3	R1	R2	R3	R1	R2	R3	R1	R2	R3
0	0	0	0	0	0	0	0	0	0	0	0	0	0	0	0	0	0	0
1	1	1	1	0.651047	2.1448	1.09535	1.05823	1.42912	1.07636	0.0696217	0.110465	0.083588	0.075125	0.229451	0.162458	0.143944	0.239104	0.215147
2	9.68578	7.91978	8.03154	13.2992	26.4699	10.4392	22.7938	24.257	16.383	0.105516	0.128954	0.116789	1.01037	0.927961	0.835056	1.0189	0.850858	0.974435
3	29.4176	25.9965	25.7837	48.77	56.4446	28.1859	54.9225	57.492	51.4669	0.0937053	0.120244	0.089895	2.02794	3.29545	2.26277	2.67411	2.83413	2.47539
5	138.685	91.2189	125.307	334.726	203.626	135.134	139.928	181.361	168.039	0.0768822	0.07314	0.073435	6.64193	5.61282	6.74139	4.39916	5.33809	5.56078
7										0.0467505	0.0560971	0.055941	9.34217	10.9865	10.5657	9.65405	10.0502	10.7537
10										0.0577434	0.0400604	0.048997	13.9274	15.5283	16.7675	17.4756	16.4586	15.5964
12										0.0601136	0.0433935	0.048265	36.135	26.7102	36.3862	27.0151	30.3968	24.9686
14										0.0732996	0.0458776	0.061099	49.0632	60.2654	55.1239	55.9999	64.5843	70.4119

## Sheet: Fig 1G
dpi	Cas 9 WT			ΔSMC5 WT			ΔSLF2 WT			Cas 9 IN-			ΔSMC5 IN-			ΔSLF2 IN-
	R1	R2	R3	R1	R2	R3	R1	R2	R3	R1	R2	R3	R1	R2	R3	R1	R2	R3
0	0	0	0	0	0	0	0	0	0	0	0	0	0	0	0	0	0	0
1	1	1	0.830773	1.36409	1.46502	0.981517	1.46256	1.23215	1.24818	1.05857	1.19194	1.2714	1.44865	1.27801	1.06988	1.5605	1.07173	1.5605
2	2.7044	2.59991	3.23072	2.86537	2.96947	3.13953	4.07774	3.73664	3.5779	0.634267	0.352359	0.578756	1.52603	1.79698	1.34008	1.42515	2.0955	1.42515
3	6.07749	9.79756	8.58588	9.69232	14.1571	6.77656	12.6198	13.5534	15.9052	0.441545	0.241022	0.3838	2.14569	2.60473	2.75238	1.93175	2.45719	1.93175
5	28.4776	32.1793	34.5808	61.7163	43.3342	34.0157	44.0888	49.6408	41.8184	0.602104	0.126166	0.386764	3.70772	3.98829	4.57097	3.67797	4.29915	3.67797
7										0.178093	0.1865	0.213022	4.71278	6.16825	5.32085	6.15899	7.34836	6.15899
10										0.146056	0.0752692	0.110534	6.277	7.93175	5.75653	7.87303	10.0094	7.87303
12										0.23769	0.0318302	0.151698	9.18233	11.1931	10.2566	8.65372	12.3758	8.65372
14										0.462212	0.0531381	0.252884	13.3698	15.8192	17.9739	14.9605	16.7619	14.9605

## Sheet: Fig 1H
dpi	Cas 9 WT			ΔSMC5 WT			ΔSLF2 WT			Cas 9 IN-			ΔSMC5 IN-			ΔSLF2 IN-
	R1	R2	R3	R1	R2	R3	R1	R2	R3	R1	R2	R3	R1	R2	R3	R1	R2	R3
0	0	0	0	0	0	0	0	0	0	0	0	0	0	0	0	0	0	0
1	1	1	1	1.08957	1.20565	1.01047	1.40271	1.33378	1.3731	0.783028	1.37846	1.1665	0.876951	1.12575	1.06732	1.13537	0.965072	0.79518
2	8.79939	8.32446	6.98273	10.9433	18.844	16.9747	11.417	14.2044	15.5514	1.31388	1.0639	1.06832	2.70225	2.77954	2.30069	2.16542	1.98844	1.60025
3	39.1636	42.3591	39.5466	50.1495	63.5827	47.6588	82.0856	78.8863	67.5131	1.65448	0.703019	1.15285	5.24863	4.68389	4.77171	5.98964	5.6216	5.00977
5	214.861	321.64	279.706	250.169	489.691	379.511	360.859	399.92	451.081	1.45652	0.511607	1.11723	8.45757	7.36451	8.08584	11.8003	10.7014	10.5074
7										2.01781	0.832084	1.3103	20.2454	21.9864	22.5128	31.4722	27.1774	24.6544
10										1.44205	0.955791	1.22147	34.1545	42.0094	48.8618	59.164	54.9872	54.7304
12										0.730688	0.44029	0.65675	51.658	85.4355	73.2204	65.8663	70.1973	72.5474
14										1.29766	0.778814	0.91084	68.1901	181.888	131.101	108.639	122.607	110.708
