# Supplementary material for: Epigenetic silencing by the SMC5/6 complex mediates HIV-1 latency
Source: Nat Microbiol. 2022 Nov 14;7(12):2101–13. doi: 10.1038/s41564-022-01264-z (PMC9712108; doi:10.1038/s41564-022-01264-z)
Supplement: Source Data Fig. 2 — Unprocessed western blots. [file 41564_2022_1264_MOESM5_ESM.xlsx]

## Sheet: Fig 2B
	HIV WT			HIV IN-
	R1	R2	R3	R1	R2	R3
CEM-SS Ctrl	118.187	115.222	104.441	1.31315	1.01775	0.855337
CEM-SS +NSMCE2	132.729	98.5378	108.692	1	1	1
CEM-SS +NSMCE2 ∆SUMO	143.962	119.623	123.376	1.06504	1.23552	1.15132
∆NSMCE2 Ctrl	169.845	156.589	150.537	7.25676	5.94072	8.41367
∆NSMCE2 +NSMCE2	94.2521	91.516	103.572	1.16929	0.949286	1.05378
∆NSMCE2 +NSMCE2 ∆SUMO	167.503	157.032	153.569	7.03234	6.9028	7.7733

## Sheet: Fig 2D
	IgG			FLAG-NSMCE2			SMC5			SUMO2/3
	R1	R2	R3	R1	R2	R3	R1	R2	R3	R1	R2	R3
CEM-SS Ctrl	0.343709	0.342812	0.388555	0.262084	0.258227	0.245007	6.03394	3.17036	4.91247	4.12579	3.86201	5.29894
∆NSMCE2 Ctrl	0.225359	0.375931	0.298182	0.205917	0.366681	0.273381	4.74907	3.24526	3.44575	0.489999	0.390402	0.160159
∆NSMCE2 +NSMCE2	0.266586	0.209431	0.241063	2.9752	2.82808	2.36909	5.83307	3.07389	4.19125	4.78726	4.32479	5.50362
∆NSMCE2 +NSMCE2 ∆SUMO	0.130126	0.19097	0.137551	2.24276	3.61971	2.47574	5.23579	3.29504	4.27354	0.597567	0.292929	0.14344

## Sheet: Fig 2E
	IgG			SUMO2/3
	R1	R2	R3	R1	R2	R3
Control	0.526057	0.284912	0.305926	3.24337	2.38788	3.61422
∆SMC5	0.46414	0.447771	0.303974	1.08889	0.573632	0.855881
