# Supplementary material for: Epigenetic silencing by the SMC5/6 complex mediates HIV-1 latency
Source: Nat Microbiol. 2022 Nov 14;7(12):2101–13. doi: 10.1038/s41564-022-01264-z (PMC9712108; doi:10.1038/s41564-022-01264-z)
Supplement: Source Data Fig. 3 — Statistical source data. [file 41564_2022_1264_MOESM6_ESM.xlsx]

## Sheet: Figure 3A
Raw NanoLuciferase Light Units
	Control			ΔSMC5
[TAK-981] nM	Repeat 1	Repeat 2	Repeat 3	Repeat 1	Repeat 2	Repeat 3
0.5	21111	14262	19512	121583	108304	104517
5	31551	22170	25390	146245	100603	142527
15	62192	46566	55664	156405	103227	120402
30	85520	58815	67486	114377	97209	97385
75	136739	99633	122962	119099	101073	98770
150	136048	89079	112009	118537	100660	115507
500	139923	106821	113734	133922	86683	103670
1000	131227	112183	132214	148434	115209	125727

## Sheet: Figure 3B
RNA Fold Change
	WT HIV-1			WT HIV-1 +TAK-981			IN- HIV-1			IN- HIV-1 +TAK-981
	R1	R2	R3	R1	R2	R3	R1	R2	R3	R1	R2	R3
Gag	1	1	1	1.49912	1.80705	1.43381	0.00735815	0.00466802	0.00982852	0.0701941	0.0604424	0.054301
A1D1	1	1	1	1.78767	1.43563	1.5031	0.00405646	0.0175359	0.00903095	0.0671871	0.0900886	0.0710906
A4D7	1	1	1	3.12001	3.92969	1.83781	0.00427199	0.0182679	0.00437385	0.064765	0.0913677	0.0531258

## Sheet: Figure 3C
Relative NanoLuciferase Gene Expression
	CEM-SS Control			SMC5 KO
	R1	R2	R3	R1	R2	R3
[None]	1	1	1	4.25733	7.00828	5.96087
0	3.14078	8.32454	6.348	4.10037	5.9722	5.05226
16	4.51636	6.30809	6.699	3.5969	6.00326	5.46332
19	3.48733	6.66362	5.81	2.79499	7.21448	5.28372
21	3.84731	5.99187	5.415	3.96933	6.55348	5.58322
24	3.74341	7.16755	6.128	3.83196	5.61659	5.75892
36	1.72422	2.05875	2.34716	4.29578	6.85179	5.08701
48	0.937397	0.938722	1.11943	3.30405	7.00292	6.03425

## Sheet: Figure 3D
ChIP SUMO2/3 %input
	CEM-SS			CEM-SS +TAK-981			ΔSMC5
	R1	R2	R3	R1	R2	R3	R1	R2	R3
16 hpi	3.68111	4.24406	3.5431	0.668436	0.697447	0.716349	0.498139	0.570251	0.425192
24 hpi	4.29102	4.44342	4.48762	0.652633	0.739278	0.768592	0.569716	0.701832	0.588481
36 hpi	7.38964	3.98204	5.56834	0.514438	1.05215	0.882555	0.507481	0.482893	0.504424
48 hpi	4.52301	4.03848	4.73855	0.760213	0.751897	0.697303	0.779773	0.810785	0.698329

## Sheet: Figure 3E
ChIP H3Ac %input
	CEM-SS			CEM-SS +TAK-981			ΔSMC5
	R1	R2	R3	R1	R2	R3	R1	R2	R3
16 hpi	0.495059	0.418511	0.462219	3.0738	5.29488	4.54919	4.24152	4.30819	4.04697
24 hpi	0.638971	0.668119	0.623243	2.44951	4.87664	4.514	3.73361	2.59736	3.277
36 hpi	0.800675	0.327557	0.444914	1.23185	1.33327	1.27727	4.088	3.67913	4.2075
48 hpi	0.602384	0.188076	0.291463	0.529083	0.278471	0.409192	3.01556	4.36434	4.82761

## Sheet: Figure 3F
ChIP H3K9me3 %input
	CEM-SS			CEM-SS +TAK-981			ΔSMC5
	R1	R2	R3	R1	R2	R3	R1	R2	R3
16 hpi	5.32744	4.89196	5.30114	3.07583	2.07746	2.24074	2.59573	1.76942	2.09845
24 hpi	7.6953	5.30914	6.2342	1.90611	1.84108	1.97848	2.28017	2.42861	2.23987
36 hpi	4.91873	4.57682	4.23743	4.59007	5.41494	4.29335	1.66368	2.16708	2.12432
48 hpi	5.33258	4.97546	5.03644	4.719	6.38217	5.12176	2.49192	1.88069	1.90147
