# Supplementary material for: Epigenetic silencing by the SMC5/6 complex mediates HIV-1 latency
Source: Nat Microbiol. 2022 Nov 14;7(12):2101–13. doi: 10.1038/s41564-022-01264-z (PMC9712108; doi:10.1038/s41564-022-01264-z)
Supplement: Source Data Fig. 4 — Statistical source data. [file 41564_2022_1264_MOESM7_ESM.xlsx]

## Sheet: Figure 4B
%GFP+ Cells
	+DMSO			+TAK-981 @9dpi			+PMA @9dpi			+TNF-α @9dpi
	R1	R2	R3	R1	R2	R3	R1	R2	R3	R1	R2	R3
CEM-SS	0.26	0.29	0.2	0.23	0.27	0.34	5.49	5.94	5.07	4.87	5.62	4.85
CEM-SS +TAK-981 @0dpi	0.18	0.22	0.14	0.28	0.26	0.3	0.42	0.27	0.39	0.3	0.4	0.27
SMC5	0.31	0.26	0.22	0.38	0.35	0.34	0.2	0.42	0.38	0.31	0.4	0.39
SMC5 +TAK-981 @0dpi	0.29	0.3	0.36	0.36	0.34	0.31	0.41	0.46	0.42	0.52	0.36	0.53

## Sheet: Figure 4C
qPCR HIV-1 DNA Fold Change
	R1	R2	R3
CEM-SS	1	1	1
CEM-SS +TAK-981 @0dpi	0.166051	0.141168	0.131931
SMC5	0.119882	0.133052	0.15774
SMC5 +TAK-981 @0dpi	0.151509	0.119876	0.106176
