# Supplementary material for: Epigenetic silencing by the SMC5/6 complex mediates HIV-1 latency
Source: Nat Microbiol. 2022 Nov 14;7(12):2101–13. doi: 10.1038/s41564-022-01264-z (PMC9712108; doi:10.1038/s41564-022-01264-z)
Supplement: Source Data Fig. 5 — Statistical source data. [file 41564_2022_1264_MOESM8_ESM.xlsx]

## Sheet: Figure 5A
Relative Nanoluciferase Light Units
	WT HIV-1			IN- HIV-1
	R1	R2	R3	R1	R2	R3
DMSO	364.412	194.632	113.965	1	1	1
TAK-981	372.455	271.911	117.293	15.5717	8.16525	6.74608

## Sheet: Figure 5C
%GFP+ mCherry+
	+DMSO	+TAK-981
PBMC_Donor 1	6.82	11.2
PBMC_Donor 2	6.87	10.3
PBMC_Donor 3	2.62	4.43
PBMC_Donor 4	1.39	2.38
PBMC_Donor 5	3.46	5.41

## Sheet: Figure 5D
%GFP- mCherry+
	+DMSO	+TAK-981
PBMC_Donor 1	3.38	2.45
PBMC_Donor 2	3.54	2.18
PBMC_Donor 3	2.11	0.79
PBMC_Donor 4	1.04	0.49
PBMC_Donor 5	1.9	1.2

## Sheet: Figure 5E
%GFP- mCherry-
	+DMSO	+TAK-981
PBMC_Donor 1	88.9	85.3
PBMC_Donor 2	89	86.7
PBMC_Donor 3	94.9	94.3
PBMC_Donor 4	97.4	96.8
PBMC_Donor 5	94.2	92.8
