# Supplementary material for: Epigenetic silencing by the SMC5/6 complex mediates HIV-1 latency
Source: Nat Microbiol. 2022 Nov 14;7(12):2101–13. doi: 10.1038/s41564-022-01264-z (PMC9712108; doi:10.1038/s41564-022-01264-z)
Supplement: Source Data Extended Data Fig. 1 — Statistical source data. [file 41564_2022_1264_MOESM9_ESM.xlsx]

## Sheet: Extended Data 1A
%GFP+ Cells (Polyclonal Ensemble)
	sgRNA1	sgRNA2
Scrambled	1.82	2.14
SMC5	36.1	20.6
SMC6	40.7	18.9
NSMCE1	32.2	8.2
NSMCE2	22.6	7.15
NSMCE3	22.8	39.2
NSMCE4	12.7	4.21
SLF1	11.6	9.29
SLF2	18.9	41
SWI5	2.81	3.68

## Sheet: Extended Data 1B
GFP+ Cells (Clonal)
	sgRNA 1			sgRNA2
	R1	R2	R3	R1	R2	R3
Scrambled	0.948868	1.10203	1.00322	1.05113	0.897968	0.996781
SMC5	4.93395	6.64873	5.39678	5.36661	6.64238	5.09762
SMC6	4.71726	5.93258	4.88994	4.69688	4.73159	5.25596
NSMCE1	4.7131	5.053	4.19913	1.94823	3.08001	3.85645
NSMCE2	3.60912	2.73908	3.01807	1.79039	1.80638	2.0866
NSMCE3	5.08872	3.08183	1.68678	3.44773	6.24969	5.05447
NSMCE4	4.08754	3.09545	2.35716	1.5278	1.64794	1.6489
SLF1	1.93826	1.84315	1.38162	1.80802	1.99501	1.93643
SLF2	2.58708	3.44161	4.20978	4.82377	6.76064	5.28214
SWI5	1.03076	0.932925	1.14373	0.926767	1.164	1.07057
