# Supplementary material for: Epigenetic silencing by the SMC5/6 complex mediates HIV-1 latency
Source: Nat Microbiol. 2022 Nov 14;7(12):2101–13. doi: 10.1038/s41564-022-01264-z (PMC9712108; doi:10.1038/s41564-022-01264-z)
Supplement: Source Data Extended Data Fig. 3 — Statistical source data. [file 41564_2022_1264_MOESM11_ESM.xlsx]

## Sheet: Extended Data 3A
Total Live Cell Count in Uninfected Cells (x1,000,000)
	Cas 9 Uninfected			ΔSMC5 Uninfected			ΔSLF2 Uninfected
days	R1	R2	R3	R1	R2	R3	R1	R2	R3
0	10	10	10	10	10	10	10	10	10
2	16.2	18.72	23.04	12.6	17.64	20.34	12.24	16.92	21.96
3	18.4079	20.7722	23.6432	19.2212	16.9014	21.8724	20.3319	17.0259	21.6543
5	29.8666	32.9832	36.6191	31.1067	34.1916	34.9629	29.377	36.7212	32.6692
7	48.2581	50.0621	59.0823	45.7796	48.4726	53.8584	42.468	53.085	58.6058

## Sheet: Extended Data 3B
dpi	Cas 9 WT			ΔSMC5 WT			ΔSLF2 WT			Cas 9 IN-			ΔSMC5 IN-			ΔSLF2 IN-
	R1	R2	R3	R1	R2	R3	R1	R2	R3	R1	R2	R3	R1	R2	R3	R1	R2	R3
0	0	0	0	0	0	0	0	0	0	0	0	0	0	0	0	0	0	0
1	1	1	1	1.12288	1.25627	1.27868	1.11923	1.29805	1.28415	1.19743	1.17716	1.08018	1.18889	1.09016	1.04589	1.12939	1.13566	1.12246
2	3.28006	3.64979	3.09301	4.09317	3.99468	3.56054	4.11802	4.46265	3.90747	1.22294	1.278	1.44757	1.32999	1.25903	1.34402	1.37963	1.42979	1.43612
3	12.0214	11.3272	14.1175	18.2701	19.2682	16.2013	19.4151	15.1687	17.8123	0.414561	0.611545	0.75283	2.03351	2.78436	2.32063	2.99178	2.40709	2.28159
5	42.7782	22.1879	58.4339	76.625	50.3365	93.2919	67.0109	45.4526	100.511	0.121377	0.116615	0.130285	3.52781	5.56841	3.93511	5.25834	4.46862	4.10951
7										0.018585	0.017063	0.013813	6.93118	6.54509	5.42935	5.67926	7.01721	5.76296
10										0.032007	0.055999	0.073214	8.82277	6.63345	8.53019	9.81352	6.1056	7.07461
12										0.043038	0.062986	0.079181	8.83437	9.92791	8.64503	8.43711	16.4327	15.156
14										0.04279	0.061594	0.074426	20.847	16.3086	30.524	19.7264	27.3864	31.4371

## Sheet: Extended Data 3C
dpi	Cas 9 WT			ΔSMC5 WT			ΔSLF2 WT			Cas 9 IN-			ΔSMC5 IN-			ΔSLF2 IN-
	R1	R2	R3	R1	R2	R3	R1	R2	R3	R1	R2	R3	R1	R2	R3	R1	R2	R3
0	0	0	0	0	0	0	0	0	0	0	0	0	0	0	0	0	0	0
1	1	1	1	1.12338	1.19447	1.24461	1.26867	1.27772	1.2701	0.011787	0.01146	0.024528	0.026589	0.005331	0.007878	0.01887	0.023382	0.017907
2	11.6752	10.5498	10.4809	11.29	12.8262	13.2002	12.5271	11.9631	12.1754	0.008162	0.005794	0.007135	0.007349	0.002921	0.004049	0.001974	0.002377	0.0052
3	51.3277	35.6121	33.8055	43.6119	99.2923	63.2151	58.8945	63.8724	32.3702	0.008966	0.001097	0.00186	0.007038	0.007517	0.002782	0.009964	0.001814	0.00308
5	194.239	115.83	137.756	292.151	324.078	169.046	212.031	377.689	146.821	0.003814	0.001476	0.005244	0.009528	0.007419	0.005002	0.00707	0.008918	0.005344
7										0.000642	0.004473	0.005992	0.003378	0.007914	0.005182	0.003208	0.003546	0.00704
10										0.017555	0.012819	0.008077	0.017133	0.006248	0.018863	0.019415	0.001312	0.009223
12										0.014839	0.011736	0.009977	0.016508	0.006038	0.008673	0.013302	0.018114	0.019863
14										0.006047	0.015117	0.008109	0.017268	0.007305	0.011423	0.00664	0.002597	0.006565

## Sheet: Extended Data 3D
Relative Nanoluciferase Light Units
	WT HIV-1			IN- HIV-1
	R1	R2	R3	R1	R2	R3
Control	83.0846	93.4919	42.7096	1	1	1
ΔSMC5.1 c4	158.276	122.796	111.815	7.72795	6.28798	7.09722
ΔSMC5.1 c17	177.884	171.727	78.2026	6.64599	6.26735	4.61409
ΔSMC6.2 c10	154.371	123.347	148.661	7.55197	7.62536	6.56169
ΔSMC6.2 c11	171.071	175.766	155.547	6.851	4.96749	6.44966
ΔNSMCE4.4 c2	151.879	167.536	123.474	6.48498	7.47458	6.05157
ΔNSMCE4.4 c12	164.424	187.339	121.657	6.01998	4.77889	7.58797
ΔSLF1.2 c14	151.629	162.22	138.281	6.82095	6.82207	5.38959
ΔSLF1.4 c4	154.205	184.356	190.449	6.62897	6.21279	9.42004
ΔSLF2.1 c1	169.742	164.674	104.128	7.03296	5.0245	5.45575
ΔSLF2.2 c4	153.623	154.192	146.577	6.87098	6.79869	1.72338
