# Supplementary material for: Epigenetic silencing by the SMC5/6 complex mediates HIV-1 latency
Source: Nat Microbiol. 2022 Nov 14;7(12):2101–13. doi: 10.1038/s41564-022-01264-z (PMC9712108; doi:10.1038/s41564-022-01264-z)
Supplement: Source Data Extended Data Fig. 4 — Statistical source data. [file 41564_2022_1264_MOESM12_ESM.xlsx]

## Sheet: Extended Data 4A
%ChIP Input H3Ac
	WT HIV-1			IN- HIV-1
	R1	R2	R3	R1	R2	R3
Cas9 Ctrl	3.77955	3.79223	4.36588	0.746551	0.888112	0.768625
ΔSMC5	4.31714	3.59679	4.20314	2.49988	3.11069	3.32666
ΔSLF2	3.83223	4.32738	4.45959	2.9657	3.27646	3.81235

## Sheet: Extended Data 4B
%ChIP Input H3K4me3
	WT HIV-1			IN- HIV-1
	R1	R2	R3	R1	R2	R3
Cas9 Ctrl	5.06774	4.65893	6.89464	0.976421	1.36153	0.832911
ΔSMC5	6.05247	4.83441	6.93339	4.15648	4.65617	5.34188
ΔSLF2	6.49685	4.71816	7.36003	4.17609	3.57414	5.50412

## Sheet: Extended Data 4C
%ChIP Input H3K9me3
	WT HIV-1			IN- HIV-1
	R1	R2	R3	R1	R2	R3
Cas9 Ctrl	2.15298	1.96467	1.87435	5.38803	6.30873	4.92762
ΔSMC5	2.13145	1.92457	2.21445	2.91818	2.50808	1.67444
ΔSLF2	1.95671	2.25433	2.44382	2.62188	3.0698	2.67705

## Sheet: Extended Data 4D
%ChIP Input Total H3
	WT HIV-1			IN- HIV-1
	R1	R2	R3	R1	R2	R3
Cas9 Ctrl	6.88445	4.75595	6.23511	6.21878	6.94912	6.94238
ΔSMC5	6.1576	6.09643	5.91619	5.95581	5.9808	6.96127
ΔSLF2	6.49575	6.74379	5.07305	6.39326	6.86898	4.86712

## Sheet: Extended Data 4E
%ChIP Input Total H3K27me3
	WT HIV-1			IN- HIV-1
	R1	R2	R3	R1	R2	R3
Cas9 Ctrl	0.513988	0.690086	0.308941	0.479109	0.711939	0.27923
ΔSMC5	0.543371	0.510772	0.317792	0.594722	0.569796	0.253306
ΔSLF2	0.620712	0.493626	0.319393	0.503473	0.569033	0.224831
