# Supplementary material for: Epigenetic silencing by the SMC5/6 complex mediates HIV-1 latency
Source: Nat Microbiol. 2022 Nov 14;7(12):2101–13. doi: 10.1038/s41564-022-01264-z (PMC9712108; doi:10.1038/s41564-022-01264-z)
Supplement: Source Data Extended Data Fig. 5 — Statistical source data. [file 41564_2022_1264_MOESM13_ESM.xlsx]

## Sheet: Extended Data 5B
%GFP+ Cells
	Uninfected			HIV-1 IN- vpr-			HIV-1 IN- vpr+
	R1	R2	R3	R1	R2	R3	R1	R2	R3
CEM-SS Ctrl	0.031	0.22	0.031	1.69	2.27	1.27	0.87	2.12	1.56
CEM-SS ΔSMC5	0.03	0.12	0.02	19.4	21.2	17.1	19.3	23.3	18
