# Supplementary material for: Epigenetic silencing by the SMC5/6 complex mediates HIV-1 latency
Source: Nat Microbiol. 2022 Nov 14;7(12):2101–13. doi: 10.1038/s41564-022-01264-z (PMC9712108; doi:10.1038/s41564-022-01264-z)
Supplement: Source Data Extended Data Fig. 6 — Statistical source data. [file 41564_2022_1264_MOESM14_ESM.xlsx]

## Sheet: Extended Data Figure 6B
qPCR Fold Change
	Uninfected			HIV-1 IN+ env- VSV-G+
dpi	R1	R2	R3	R1	R2	R3
0	0	0	0	0	0	0
1	0.010022	0.012383	0.014356	0.628472	0.353048	0.717246
2	0.007163	0.015298	0.019066	1	1	1
3	0.006019	0.01112	0.015573	1.19758	0.660134	0.841081
5	0.017238	0.014177	0.016123	0.397662	0.106736	0.297874
7	0.008151	0.007585	0.011888	0.01339	0.010176	0.013928
