# Supplementary material for: Epigenetic silencing by the SMC5/6 complex mediates HIV-1 latency
Source: Nat Microbiol. 2022 Nov 14;7(12):2101–13. doi: 10.1038/s41564-022-01264-z (PMC9712108; doi:10.1038/s41564-022-01264-z)
Supplement: Source Data Extended Data Fig. 7 — Statistical source data. [file 41564_2022_1264_MOESM15_ESM.xlsx]

## Sheet: Extended Data Figure 7B
%GFP+ Cells
	Pre-sort @5dpi			+DMSO @11dpi			+TAK-981 @11dpi			+PMA @11dpi			+TNF-α @11dpi
	R1	R2	R3	R1	R2	R3	R1	R2	R3	R1	R2	R3	R1	R2	R3
CEM-SS +HIV 0.1 moi	9.7	9.52	10.9	0.14	0.15	0.26	0.1	0.092	0.2	4.75	4.74	4.81	4.98	4.98	4.49
CEM-SS +HIV 0.45 moi +ΔRal @2dpi	10.3	10.3	11.4	0.15	0.17	0.17	0.073	0.1	0.17	6.6	6.31	7.68	7.09	6.87	8.29
ΔSMC5 +HIV 0.1 moi	15.1	14.1	15.2	0.2	0.15	0.25	0.11	0.16	0.34	0.16	0.18	0.27	0.15	0.15	0.21
ΔSMC5 +HIV 0.45 moi +Ral @2dpi	14.5	13	15.4	0.1	0.051	0.23	0.23	0.25	0.38	0.33	0.26	0.51	0.42	0.19	0.57
