# Supplementary material for: Epigenetic silencing by the SMC5/6 complex mediates HIV-1 latency
Source: Nat Microbiol. 2022 Nov 14;7(12):2101–13. doi: 10.1038/s41564-022-01264-z (PMC9712108; doi:10.1038/s41564-022-01264-z)
Supplement: Source Data Extended Data Fig. 8 — Statistical source data. [file 41564_2022_1264_MOESM16_ESM.xlsx]

## Sheet: Sheet1
qPCR 2LTR Fold Change
dpi	Uninfected					HIV-1 WT
	PBMC1	PBMC2	PBMC3	PBMC4	PBMC5	PBMC1	PBMC2	PBMC3	PBMC4	PBMC5
0	0	0	0	0	0	0	0	0	0	0
2	0.0215104	0.00767197	1.1832e-06	3.1558e-05	4.2229e-05	1	1	1	1	1
3	0.00840023	0.0200032	9.5341e-07	2.3907e-05	3.8356e-05	0.457919	0.720853	0.346298	0.213681	0.35143
5	0.0112266	0.0114879	1.6854e-06	3.8986e-05	3.9084e-05	0.156411	0.229867	0.10276	0.0494934	0.089627
7	0.0037973	0.00626839	4.39e-07	1.2585e-05	2.5603e-05	0.0144741	0.0133466	0.0115623	0.00897762	0.014543
